# Supplementary material for: Design and Synthesis of BLU-654, a Potent and Selective Mutant KIT V654A Inhibitor for the Treatment of Imatinib-Resistant GIST
Source: J Med Chem. 2026 Mar 10;69(8):9083–103. doi: 10.1021/acs.jmedchem.5c03554 (PMC13126683; doi:10.1021/acs.jmedchem.5c03554)
Supplement: Supplementary file 2 [file jm5c03554_si_002.csv]

Compound	Structure	pKIT_V654A HMC1.1 (11/13) in nM	pKIT M07e (WT) in nM	Phos PDGFRB_Y751 in nM
1	n1(ncc(c1)-c2cnc(cc2OC(C)C)Nc3nc(ncc3)NC)C	7.7	63.5	154.6
2	Clc1nc(nc(c1)Nc2ncc(c(c2)OC(C)C)-c3cn(nc3)C)NC	11.0	853.1	5357.9
3	Fc1nc(nc(c1)Nc2ncc(c(c2)OC(C)C)-c3cn(nc3)C)NC	3.8	52.9	119.3
4	n1(ncc(c1)-c2cnc(cc2OC(C)C)Nc3nc(nc(c3)C)NC)C	35.3	373.8	367.1
5	n1(ncc(c1)-c2cnc(cc2OC(C)C)Nc3nc(nc(c3)OC)NC)C	75.4	1701.9	9837.1
6	n1(ncc(c1)-c2cnc(cc2OC(C)C)Nc3nc(nc(c3)N)NC)C	5.6	358.8	365.8
7	n1(ncc(c1)-c2cnc(cc2OC(C)C)Nc3nc(nc(c3)N)C)C	25.6	264.3	-
8	n1(ncc(c1)-c2cnc(cc2OC(C)C)Nc3nc(nc(c3)N)C4CC4)C	14.6	232.1	546.0
9	N(C)c1nc(cc(n1)N)Nc3ncc2c(ncc(c2c3)C(C)C)OC	12.4	236.0	678.9
10	N(C(C)C)c1c(cnc(c1)Nc2nc(nc(c2)N)NC)C(=O)NC	13.0	649.8	6004.7
11	N(C(C)C)c1c(cnc(c1)Nc2nc(nc(c2)N)C3CC3)C(=O)NC	11.6	778.4	2447.1
12	FC(F)c1nc(cc(n1)N)Nc2ncc(c(c2)NC(C)C)C(=O)NC	4.0	27.7	-
13	FC(F)c1nc(cc(n1)N)Nc2ncc(c(c2)N[C@H](CF)C)C(=O)NC	3.2	65.6	-
14	FC(F)c1nc(cc(n1)N)Nc2ncc(c(c2)OC(C)C)-c3cn(nc3)C	3.1	19.4	-
15	FC(F)c1nc(cc(n1)N)Nc2ncc(c(c2)OC)-c3cn(nc3)C	2.0	70.8	-
16	FC(F)c1nc(cc(n1)N)Nc2ncc(c(c2)OC)-c3cn(nc3)CCNC	8.7	1418.1	-
17	FC(F)c1nc(cc(n1)N)Nc2ncc(c(c2)OC)-c3cn(nc3)CC(O)(C)C	9.7	317.2	-
18	F[C@@H](C)c1nc(cc(n1)N)Nc2ncc(c(c2)OC(C)C)-c3cn(nc3)CC(O)(C)C	5.7	82.7	1251.4
